# Supplementary material for: High-Level Carbapenem Resistance among OXA-48-Producing Klebsiella pneumoniae with Functional OmpK36 Alterations: Maintenance of Ceftazidime/Avibactam Susceptibility
Source: Antibiotics (Basel). 2021 Sep 27;10(10):1174. doi: 10.3390/antibiotics10101174 (PMC8532661; doi:10.3390/antibiotics10101174)
Supplement: Supplementary file 1 [file antibiotics-10-01174-s001.zip]

Archive with 3 entries (3 files):
- FigureS1.pptx
- TableS1.docx
- TableS2.docx
